# Supplementary material for: Human Stromal (Mesenchymal) Stem Cells from Bone Marrow, Adipose Tissue and Skin Exhibit Differences in Molecular Phenotype and Differentiation Potential
Source: Stem Cell Rev Rep. 2012 Apr 14;9(1):32–43. doi: 10.1007/s12015-012-9365-8 (PMC3563956; doi:10.1007/s12015-012-9365-8)
Supplement: Supplementary file 12 — Spreadsheet 1: List of genes specific for hMSC-TERT. Spreadsheet 2: List of genes specific for hNSSCs. Spreadsheet 3: List of genes specific for hASSCs. Spreadsheet 4: List of genes specific for hATSCs. Spreadsheet 5: List of genes in common between hMSC-TERT and hNSSCs. Spreadsheet 6: List of genes in common between hMSC-TERT and hASSCs. Spreadsheet 7: List of genes in common between hMSC-TERT and hATSCs. Spreadsheet 8: List of genes in common between all samples expect for hATSCs. Spreadsheet 9: List of genes in common between all samples (XLS 397 kb) [file 12015_2012_9365_MOESM8_ESM.xls]

## Sheet: hMSC-TERT
Elements only in "hMSC-TERT":						Category	Term	Count	%	PValue	Genes	List Total	Pop Hits	Pop Total	Fold Enrichment	Bonferroni	Benjamini	FDR
FANCI						KEGG_PATHWAY	hsa04912:GnRH signaling pathway	11	1.94004	0.000238839	PLD2, ATF4, MAP3K4, PLCB4, GNRH1, MAPK14, MAP2K3, MAPK11, MAPK8, PLA2G4B, PRKX	136	98	5085	4.1968	0.0335813	0.0335813	0.282488
PDSS1						KEGG_PATHWAY	hsa04621:NOD-like receptor signaling pathway	7	1.23457	0.00568841	CARD8, NOD1, MAPK14, CASP8, MAPK11, MAPK8, NLRP3	136	62	5085	4.22142	0.557699	0.334943	6.53278
ARL4C						KEGG_PATHWAY	hsa04914:Progesterone-mediated oocyte maturation	8	1.41093	0.00747164	FZR1, PLK1, PIK3CB, MAPK14, MAPK11, MAPK8, AKT3, PRKX	136	86	5085	3.47811	0.657833	0.300567	8.49878
MND1						KEGG_PATHWAY	hsa04120:Ubiquitin mediated proteolysis	10	1.76367	0.0101692	UBE2D3, FZR1, UBE2A, FBXW8, UBA2, KLHL13, UBE2L6, SIAH1, SMURF1, UBE2L3	136	137	5085	2.72918	0.768143	0.306087	11.4009
ASF1B						KEGG_PATHWAY	hsa04370:VEGF signaling pathway	7	1.23457	0.0140886	PIK3CB, MAPK14, MAPK11, NFATC4, PLA2G4B, AKT3, NFATC1	136	75	5085	3.48971	0.868534	0.333557	15.4677
RAVER2						KEGG_PATHWAY	hsa04722:Neurotrophin signaling pathway	9	1.5873	0.016693	ATF4, PSEN1, PIK3CB, MAPK14, RAP1A, MAPK11, MAPK8, ABL1, AKT3	136	124	5085	2.71377	0.909937	0.330489	18.0747
IL11						KEGG_PATHWAY	hsa04664:Fc epsilon RI signaling pathway	7	1.23457	0.0168528	PIK3CB, MAPK14, MAP2K3, MAPK11, MAPK8, PLA2G4B, AKT3	136	78	5085	3.35549	0.912006	0.293345	18.2322
TMEM168						KEGG_PATHWAY	hsa04620:Toll-like receptor signaling pathway	8	1.41093	0.0172487	PIK3CB, MAPK14, MAP2K3, IRF7, CASP8, MAPK11, MAPK8, AKT3	136	101	5085	2.96156	0.916931	0.267294	18.6213
HP1BP3						KEGG_PATHWAY	hsa04310:Wnt signaling pathway	10	1.76367	0.0183523	WNT7B, PLCB4, PSEN1, CREBBP, SIAH1, MAPK8, NFATC4, PRKX, DVL1, NFATC1	136	151	5085	2.47614	0.929261	0.254952	19.697
PLK2						KEGG_PATHWAY	hsa04010:MAPK signaling pathway	14	2.46914	0.0241032	MAP2K3, MAPK11, CACNA2D3, PRKX, TGFB2, ATF4, MAP3K4, MAPK14, MAPK8IP3, RAP1A, NFATC4, MAPK8, PLA2G4B, AKT3	136	267	5085	1.96051	0.969468	0.294535	25.0948
LMAN1						KEGG_PATHWAY	hsa03440:Homologous recombination	4	0.705467	0.0369472	XRCC3, BLM, RAD51L3, RAD54L	136	28	5085	5.34139	0.995408	0.387013	35.972
APBB2						KEGG_PATHWAY	hsa04622:RIG-I-like receptor signaling pathway	6	1.0582	0.0394435	MAPK14, IRF7, DAK, CASP8, MAPK11, MAPK8	136	71	5085	3.15969	0.996832	0.380942	37.9101
MICA						KEGG_PATHWAY	hsa05220:Chronic myeloid leukemia	6	1.0582	0.0481288	E2F2, PIK3CB, ABL1, RUNX1, AKT3, TGFB2	136	75	5085	2.99118	0.999136	0.418754	44.2424
C18ORF24						KEGG_PATHWAY	hsa05200:Pathways in cancer	15	2.6455	0.0514653	E2F2, BMP2, PIK3CB, CREBBP, TGFB2, DVL1, TPM3, WNT7B, CASP8, MAPK8, RUNX1, ABL1, TRAF4, AKT3, CSF1R	136	328	5085	1.7099	0.999477	0.417072	46.5135
PLK1						KEGG_PATHWAY	hsa00630:Glyoxylate and dicarboxylate metabolism	3	0.529101	0.0586198	GLYCTK, MTHFD2, HYI	136	15	5085	7.47794	0.999823	0.437796	51.1007
ITGB3BP						KEGG_PATHWAY	hsa04350:TGF-beta signaling pathway	6	1.0582	0.0804786	BMP2, INHBE, CREBBP, SMURF1, PITX2, TGFB2	136	87	5085	2.5786	0.999994	0.527574	62.9773
KIF4A
CENPJ
ANO8
SLC25A40
P2RY5
CEP70
FAM38B
C13ORF34
CDCA2
OSGEPL1
CSAD
POLQ
MXD3
HSD17B2
B3GNT2
LIME1
NOL12
INHBE
KIF18A
KIF15
C11ORF82
LGR4
CENPK
NEK7
TROAP
EDIL3
C9ORF140
BMP2
ANKRD1
AKR1B10
LOC729264
SOX18
DNER
C5ORF46
CFI
SHISA2
FPR1
EMR1
PDE1C
MGC26718
TP53TG3
KRT81
SLC16A9
BCHE
CMTM8
KRT86
PAGE2B
FAM133A
DLX5
PAGE2
KRT14
CD24
MAGEC2
STARD7
PKIA
PCDH10
ATF4
ZWILCH
MTP18
CSAG3B
SFRS12
TMTC4
RFC3
PPM1G
SLC37A3
KIF23
DEPDC7
GTDC1
SMC4
KATNAL1
SCN2A
MCM10
CTH
USP21
ZWINT
MSH5
PITX2
CDC42SE2
PAX6
UCHL5IP
ARHGAP28
HPCAL1
ZNF254
MORF4L1
TMLHE
NLRP3
SNAP25
TLX2
SORD
VCX2
HSPD1
LEPR
ASB7
H2AFY
EFTUD1
KCNMA1
PIGA
VASP
WIPF1
ERCC6L
CASP7
C21ORF66
CBY1
BRI3BP
SNX14
VPS13C
NHLRC3
PPP2R3B
SS18
MBNL2
ABL1
RAP1A
OAS2
CDKN2D
PSEN1
CLTCL1
LRRC45
ALG10B
WTAP
SIAH1
XRN1
CCDC85A
PPHLN1
SYPL1
PANK2
TTC13
GPHN
INTS6
HTR7
SPIN2B
KLHDC9
STAU1
RGNEF
JUB
C14ORF118
TMEM118
LOC143543
E2F2
NCAPD3
REEP3
PIK3CB
PLSCR1
RNF19B
CYP2R1
CXORF45
ZNF250
PRR11
C1ORF63
HELLS
C4ORF33
CASD1
GPR89A
DHX35
ZNF443
CENPQ
PLA2G4B
FAM76B
FLJ35409
INCENP
C14ORF80
MRS2
ADAMTS6
FKBP7
SNORA25
WDR27
RNFT1
PCDHB17
LIN7A
ITPKA
UCN2
SULT1A4
CENPE
FRMD5
GAGE4
CELSR3
SGOL1
INTU
CEP152
C5ORF23
CDH10
CXCL6
FERMT1
MCOLN3
GAGE12I
CNTNAP3
TGFB2
WDR5
TCEAL1
BICD1
ZNF655
CRELD1
CT47.6
SUOX
HOXA9
RUNX2
AP3M1
ATP5G2
YAF2
SPECC1
AFAP1
CCDC41
HFE
YTHDC1
SEPSECS
BBS7
NSD1
SCARF2
TERT
NFATC1
CEP170
RCCD1
GABBR1
RTN3
ABHD2
C4ORF23
CCDC24
LOC401357
ZNF484
ZNF692
SGSM3
NBPF14
C13ORF3
DKFZP564O0523
KIAA0251
C16ORF59
ZC3H12A
PGGT1B
WWTR1
DTL
XRCC3
ZNF804A
PAN2
MAGEA6
SYT1
TTLL7
PCDHB5
MPP4
HAS1
CSF1R
NMU
SNRP70
ATP9A
RELN
MAP2
RUNX1
GLT8D1
MAGEA11
DPP8
DPH2
MID2
PTPN9
FAM110A
BTN2A1
TNFRSF25
ANK3
ZNF33A
LIMK2
AGPAT3
ERAP1
NLE1
RAD51L3
MAPK8
MAP3K4
FECH
APLP1
PGBD2
GOLM1
KLF12
SAMD3
SYTL2
USP32
CT47.7
NF2
LRP8
GRB14
CREBBP
TBL3
C1ORF97
ZNF256
QPCT
NAF1
TSPYL4
C7ORF43
CCDC21
RNF138
APOOL
NFE2
HES6
RASD2
LRP5L
KCNT2
HOXB4
GPR37
SPRY4
ZNF160
STRADA
FPGS
AKT3
C3ORF23
KLHL17
UBE2L6
KIAA1967
TPM3
CDK5RAP1
ZXDA
CASP8
ZNF200
ANKZF1
KCNG1
PIGN
ZNF682
SHPRH
RALGPS2
PHC2
ARHGAP17
IRF7
TSPYL2
CCNDBP1
DDX11
MPG
NFATC4
HYI
PSG1
AP4M1
ACAD10
JMJD1A
PARP16
SIPA1L3
PPP1R12B
GUSBL2
NOL3
DLGAP2
FLVCR2
PCIF1
ZNF702P
ZNF518A
KIAA0753
PRSS7
C6ORF151
RAD9A
SLC7A11
MRPS14
NUAK2
SARM1
MTHFSD
THRAP3
FBXO46
RPL36A
USP37
AAAS
SLC39A9
TARBP1
DPY19L3
PLD2
KIAA0232
GNRH1
WDR73
MCCC2
C6ORF57
UBA2
REEP4
RP5-1022P6.2
FLJ10213
JRKL
EHHADH
DVL1
CPSF6
KIAA1333
MTF2
C7ORF63
C2ORF63
ZNF24
CARD8
LIN52
SMA4
GK5
FLJ22167
SLC41A2
FAM49B
WWC1
PANX2
SEC14L2
PCGF5
C6ORF168
KLHL3
FLJ42986
KCTD14
C14ORF126
ZNF75D
M160
C2ORF56
RAD54L
INSIG1
KLHL13
EPHB1
ATHL1
POL3S
SLC45A3
CACNA2D3
MYBPH
MLF1IP
SGPP1
NR2C2
GPATCH2
RNF212
MYPN
CEP110
LZTS1
TRUB1
C1ORF135
TBC1D3B
KRT9
AMT
CDCA1
MAGEA12
C10ORF85
HRCT1
OSBP2
LIN9
ANKRD20A1
EGFL8
KIAA0895
LOC338799
KCNE4
ALOX5AP
TNIP3
TLL1
C20ORF103
TCF19
TMEM120B
UBE2A
PPP2R2B
C1QTNF1
UBE2L3
C9ORF85
TCOF1
GGA1
DYRK2
THADA
ZNF74
MAPK14
METTL2A
ZNF3
MAPK11
REC8
SLC2A11
FBXW8
MTHFD2
NAP1L1
BTN2A2
ICA1L
PPP2R4
C1ORF183
MRPL10
CHIC1
BCKDHB
SLC7A6OS
APOM
SLC22A5
ZC3H18
DCLRE1A
CLDN1
ANKRD26
CEP68
SCNN1D
FLJ21865
ZNF34
PRKX
RBED1
NOC2L
LETM1
KIAA1627
ZNF792
ZNF202
MIB1
IQCG
ARSG
CC2D1B
CHD2
ZNF224
ZKSCAN3
NOD1
CHTF18
ATP6V1B1
YTHDC2
PIF1
ZNF767
DEPDC1B
FUBP1
CEP120
DOCK9
CCDC110
WNT7B
TSPY2
SMURF1
TRAF4
ICA1
GJA5
CXCL16
NKIRAS2
MDM1
ZNF451
UBE2D3
POMT1
PLCB4
ARRDC2
EPS15L1
CTRC
SLC25A20
MTG1
FAM98C
RBM12B
FZR1
SOX13
PANK4
BGLAP
TRAIP
C7ORF28A
ADCK5
CCDC126
DAK
TAF1L
FXYD6
MGC4172
ZNF304
NPAT
GLYCTK
ANKRD40
SCAPER
SSH1
SLFN5
METTL6
TOE1
CLSTN2
C7ORF11
MGC15763
ZNF776
TASP1
GAS2L3
C14ORF28
C9ORF97
ADAL
TTC25
RNF122
TMEM130
BTBD9
GATC
LOC729021
UHRF1
SLC25A15
PARG
C9ORF9
TOM1L1
PHTF2
ACOT4
ERCC6
TARDBP
ZNF184
TBC1D3G
NPHP4
AASS
BLM
DERPC
ABCA3
ABHD3
GZMH
C14ORF145
VEPH1
CYP2E1
GLYATL2
SALL4
HOXB3
ZIC4
SLCO1B3
PDE8A
MAP2K3
ACTR3B
ZMYND11
MAPK8IP3
IDH3B
CPT1B
HMGA1
SPPL2B
UBE2V1
BCOR

## Sheet: hNSSC
Elements only in "hNSSC":
APOBEC3C					No significant pathway enrichment
EPHB6
TMEM26
SERPINB2
NFE2L3
C13ORF16
ASB5
BEX1
PRSS3
COL5A3
SOX11
OLFM4
DKFZP586H2123
MAP6
KCNN2
CALB2
LMTK3
IL27RA
ERMP1
MKL2
CRTC1
HOXA11
PTHR1
EEF1A2
SCUBE3
STXBP6
C8ORF4
VANGL2
KCNS1
ADH1B
CLCNKA
ACACA
PTGER1
GSTO2
CDKN1C
UBL4B
LOC200810
PLA2R1
MME
STAP2
FNDC3A
PCDHGC3
FGFR1
NBPF3
C6ORF204
TUB
GNG2
ZNF608
SLC4A8
AKAP12
PLP1
CYFIP2
ARID5A
C1QTNF6
RAC3
GATA2
SNX12
EPC1
MT1F
CETP
SHANK3
C16ORF5
ORAI3
SNN
VSIG1
SLC29A2
GPRC5A
CSMD2
MAP3K8
STXBP2
TRPC6
CCDC8
HHEX
NEFM
WNK4
RCOR2
MMP23B
ZNF467
ETNK2
RPESP
IL1RN
ERC1
ZNF205
NAP5
KIAA1303
CEACAM1
IL21R
ABI1
FCGBP
LOC440354
40789
PSORS1C1
C5ORF45
RELL2
CABLES2
CBX8
STAT4
C20ORF59
FBXO2
ZCCHC5
TNRC6B
GTF2IRD1
ZC3H14
RTKN

## Sheet: hASSC
Elements only in "hASSC ":						Category	Term	Count	%	PValue	Genes	List Total	Pop Hits	Pop Total	Fold Enrichment	Bonferroni	Benjamini	FDR
RAB15						KEGG_PATHWAY	hsa00604:Glycosphingolipid biosynthesis	2	1.86916	0.0658278	ST6GALNAC5, B4GALNT1	24	15	5085	28.25	0.946499	0.946499	46.9368
RNF112
PODNL1
TSPAN13
PIGZ
DYSF
KCNMB4
PCSK9
AQP9
MAP7
NPTX2
FAM101A
HOXB8
KCNJ6
THBS4
COL10A1
ABCC9
UPP1
CUL4A
AZI1
TTTY14
PRKAG2
NHSL2
RTEL1
WFDC3
SLC26A2
NDUFS2
TAL2
B3GNT8
ULBP1
ACSS1
EFHD1
PBXIP1
SRCAP
SYPL2
ZNF768
MLL2
LRRC8E
ZNF76
KIAA1285
DLG5
FBXL8
B4GALNT1
WWC2
PDE4A
HDAC11
NPAS1
C14ORF119
SENP3
C1ORF201
D4S234E
TMTC2
LRP4
SORCS2
RASL11B
ALDH3A1
COL23A1
CUBN
LIPC
CCL8
CBFA2T3
ALOX15
LFNG
PHACTR3
NFATC3
COL18A1
STARD5
LOC389031
GPSM3
ST6GALNAC5
PPP1R13B
NPR1
C9ORF43
SLC6A11
G6PD
MCM8
TSLP
HOMER2
HHLA3
RIBC1
RAPSN
FGR
SLC9A7
ARMC9
HACE1
LOC55908
SNHG3-RCC1
FAM53B
AS3MT
C3ORF22
ANKHD1-EIF4EBP3
ARHGEF15
ASGR1
NBR2
C9ORF37
NFKBIL1
CREBL1
EPC2
ZNF536
C1ORF91
ZC3H7B
HAND2
KIAA0082
MAST2
KLK1
SIT1
MMP27
HMCN1
MYCL1
ZNHIT3
NEK3

## Sheet: hATSC
Elements only in "hATSC":						Category	Term	Count	%	PValue	Genes	List Total	Pop Hits	Pop Total	Fold Enrichment	Bonferroni	Benjamini	FDR
COX11						KEGG_PATHWAY	hsa04270:Vascular smooth muscle contraction	7	2.82258	0.00707859	ADCY2, ADCY8, ADORA2A, GUCY1A2, PLA2G2A, PRKCH, PLA2G2D	79	112	5085	4.02294	0.535692	0.535692	7.6873
PRKCH						KEGG_PATHWAY	hsa04020:Calcium signaling pathway	8	3.22581	0.0176455	HRH1, ADCY2, ADCY8, ADORA2A, GRIN2C, PDE1A, PHKA1, HTR2B	79	176	5085	2.92578	0.853793	0.617629	18.1648
FLJ10781						KEGG_PATHWAY	hsa00140:Steroid hormone biosynthesis	4	1.6129	0.0328801	CYP3A5, CYP11A1, HSD11B1, CYP19A1	79	46	5085	5.59714	0.972968	0.699882	31.3709
PTGR2						KEGG_PATHWAY	hsa04540:Gap junction	5	2.01613	0.046956	ADCY2, ADCY8, SOS1, GUCY1A2, HTR2B	79	89	5085	3.61613	0.994451	0.727071	41.8149
C1ORF190						KEGG_PATHWAY	hsa04912:GnRH signaling pathway	5	2.01613	0.0627533	ADCY2, ADCY8, SOS1, PLA2G2A, PLA2G2D	79	98	5085	3.28404	0.999088	0.753371	51.7969
DLX3						KEGG_PATHWAY	hsa00591:Linoleic acid metabolism	3	1.20968	0.0679328	CYP3A5, PLA2G2A, PLA2G2D	79	28	5085	6.89647	0.999498	0.718129	54.7128
GALNTL2						KEGG_PATHWAY	hsa00512:O-Glycan biosynthesis	3	1.20968	0.0766731	GALNTL2, GALNT9, GALNT12	79	30	5085	6.43671	0.999819	0.707931	59.2711
GOLSYN						KEGG_PATHWAY	hsa00230:Purine metabolism	6	2.41935	0.0847026	ADCY2, ADCY8, PRIM2, PDE1A, GUCY1A2, PDE4D	79	153	5085	2.5242	0.999929	0.697246	63.0861
TMEM30B
CPB1
FGF7
BANK1
LMO2
VAMP8
FAM167B
SESN2
SEL1L
FAM149A
SLITRK4
DUSP16
BST2
CEBPA
SBSN
CYP11A1
FAM70B
BEST1
FGL2
NDUFC2
FOXD4L1
SLCO4A1
SGMS2
SOX15
MGC42105
HTR2B
SERPINA5
HLA-DRA
KIAA0672
ADORA2A
GALNT12
GUCY1A2
PPARGC1A
ANGPT2
MANSC1
PDK4
PDE4D
LPL
KCNK1
SNCG
FABP4
RRAD
SPINK1
G0S2
PLEKHH2
CD70
CLIC6
RRAGD
DKFZP564O0823
HSD11B1
MYOC
RERG
CILP
HSPA12B
ITIH3
CLGN
C9ORF152
TMOD1
CRLF1
PDCD1LG2
ARHGAP20
B4GALT6
C6ORF105
CYTL1
NGEF
PLA2G2A
ADAMTSL2
CYP3A5
CHST6
SFRP4
CIDEC
SCARA5
MEOX2
ZNF533
KRT222P
PNLIPRP3
FAM134B
PDE1A
EYA4
GPRC5C
ALDH1A2
GSN
CSF1
CYP19A1
SMOC1
CAB39L
LAMC2
TNNT3
NTRK2
NOVA1
SOBP
THSD1
ABCA6
PPP1R14C
FAM40B
GLDN
A2M
TNFAIP2
BDH2
ST3GAL6
CYP4X1
CLTB
PTPRR
MLX
TNFRSF6B
CDON
SLC12A2
RFXDC2
HS2ST1
HSPA1L
HRH1
RPP25
FAM53A
ARHGAP12
SH2D1A
MECP2
C6ORF211
UBXD6
ARL4D
C2ORF37
LOC91461
ADPRH
DYNLRB2
C11ORF52
C22ORF32
ZBTB2
SLC43A2
TNXA
ADCY8
ZNF460
C21ORF91
CXORF39
CCBP2
PDK3
NR0B1
IL12A
BAPX1
ANGPTL5
EBF2
RBM39
FAM164C
PILRA
TTC3
RNPEPL1
PLA2G2D
TRPC4
GRIN2C
ELAVL1
IMPACT
MAP3K7IP2
ZFP1
LPCAT2
BMP6
R3HDM1
GFRA2
HNRNPA3P1
LRRTM4
RPL37
ZNF669
ADCY2
C11ORF16
SOS1
RIN3
KIAA0408
IRAK3
TNFRSF1B
MCFD2
KIF6
UCN
FLJ35220
CCDC103
TMEM104
TRIM35
PHF3
PRRG4
C1ORF25
C9ORF169
C19ORF40
FCF1
GSC
IGJ
ASPA
LOC388692
STK38L
CYORF14
BIN3
PECAM1
KCNQ3
APOC1
PRIM2
TNFSF13B
AIFM2
SNX24
NCF2
VPRBP
RSPO2
STRN
ANKRD27
C21ORF119
CSGALNACT1
PTP4A1
HEXIM2
C11ORF31
DKK1
C10ORF78
CMAH
SLC17A2
LDLRAD3
ITGB3
HSD17B6
C4ORF32
SOX8
GJB2
NRCAM
BPTF
GCOM1
NUP50
ABCA12
VIP
DMPK
ADPRHL1
CPVL
SP3
ARFRP1
GSK3A
FBXL21
CCNT1
DOK7
ACMSD
OR4A15
HRSP12
FAM135A
KRTCAP3
RFK
TEKT3
PCDHGB4
C6ORF138
PHKA1
PAK1IP1
RUNDC3B
AFAP1L1
FLJ90650
DKFZP564J102
TNFRSF10A
RSAD2
SERPINI1
MAP7D2
HAVCR2
ADAM19
SOCS7
BCL7A
GALNT9
CLEC12A
LRRC17
CABP2

## Sheet: hMSC-TERT &hNSSC
Common elements in "hMSC-TERT" and "hNSSC":						Category	Term	Count	%	PValue	Genes	List Total	Pop Hits	Pop Total	Fold Enrichment	Bonferroni	Benjamini	FDR
FLJ40504						KEGG_PATHWAY	hsa03030:DNA replication	5	0.223115	0.00118099	DNA2, MCM7, POLE2, POLD1, LIG1	68	36	5085	10.386	0.0912785	0.0912785	1.25147
TIGD2						KEGG_PATHWAY	hsa04110:Cell cycle	7	0.312361	0.00573574	CCNB1, MCM7, SKP2, BUB1, TTK, CDC25C, BUB3	68	125	5085	4.18765	0.372451	0.20782	5.94624
SEMA3F						KEGG_PATHWAY	hsa04115:p53 signaling pathway	5	0.223115	0.0119195	CCNB1, TNFRSF10B, RRM2, RCHY1, GTSE1	68	68	5085	5.49849	0.621402	0.276576	11.9965
ZNF423						KEGG_PATHWAY	hsa03430:Mismatch repair	3	0.133869	0.0362158	POLD1, LIG1, PMS2	68	23	5085	9.75384	0.949608	0.526205	32.5057
CDT1						KEGG_PATHWAY	hsa03320:PPAR signaling pathway	4	0.178492	0.0619125	OLR1, GK, PCK2, ACSL3	68	69	5085	4.33504	0.994354	0.644907	49.3956
LIG1						KEGG_PATHWAY	hsa04142:Lysosome	5	0.223115	0.0674757	TCIRG1, MFSD8, ATP6V1H, CTNS, GLB1	68	117	5085	3.1957	0.996513	0.610585	52.5038
TRIM46						KEGG_PATHWAY	hsa03410:Base excision repair	3	0.133869	0.0770577	POLE2, POLD1, LIG1	68	35	5085	6.40966	0.998489	0.604615	57.4545
FOXC2
GOLGA4
PECR
PSG4
C10ORF33
RAP1GDS1
E2F7
POLD1
PFAAP5
KRTAP1-3
BCL10
ARRDC3
BAIAP2L1
PTBP2
BP75
NETO2
LOC728946
KLHDC4
TBC1D23
MFSD8
ZNF26
CHAF1B
NRM
TACC3
LOC400506
JARID1D
KIF14
OLR1
CLASP2
NR2C2AP
CENPM
POLM
APOLD1
SPC24
PBK
PRR7
CDCA3
LMNB1
GTSE1
CDC45L
NOLC1
TSGA14
APOBEC3B
MEX3B
RRM2
SNX26
CDCA8
CCNB1
AURKB
FIBCD1
HCP5
KIF11
POLE2
KIF2C
NEK2
ADAM9
FAM64A
CITED4
CKAP2L
KIFC1
BUB1
HJURP
F2RL1
OIP5
CCDC58
RAD51AP1
PLK4
COL4A5
TTK
DLG7
FAM83D
KRT34
ADCY4
LYPD1
IL8
CDC25C
SKP2
OPN3
EZH2
ZDHHC13
UBE2Z
BIRC5
ACSL3
OGFOD1
PCK2
HNRNPA1
IL32
CDC2
SLC38A1
CASC4
DONSON
SCRIB
SUV420H1
HNRPM
DTNA
ELF2
MCM7
TNPO1
ZFP64
CSDE1
SERPINB6
ARFIP1
FMO3
HDLBP
USP4
FLCN
ARID4A
FKTN
ANKRD16
PKNOX1
VAC14
EED
UBE1
KIAA0564
DNA2
ATP6V1H
PMS2
WHSC1L1
GIT2
ZSCAN2
ASB6
MOCS2
AMMECR1
ADNP
FBXO17
BTBD7
TFAP2A
TRAF3IP2
TIRAP
BUB3
BRD9
CTPS2
ASTN2
USP42
TNFRSF10B
TRNT1
MMP19
MSI2
SOD2
DIXDC1
EIF2C3
TMEM117
NOL8
FLJ20920
PSG7
KIAA1429
PIK3C2A
PLEKHG3
B3GALNT2
NLN
CTDSPL2
NFKBIZ
MLL3
C3ORF60
MECR
FSD1
RAB23
C22ORF40
GRB10
EPHB2
DIP2A
ZGPAT
TOM1L2
PRDM1
TJP2
PHKA2
GPATCH1
HIC2
FAM100B
LOC440926
SPAG5
CD2AP
CDKAL1
RHPN2
USP46
PAICS
CEP250
PSRC1
SPP1
CTNS
LOC400464
PXMP4
RCHY1
CTBP2
LPPR4
SV2A
JMJD4
KRT23
PIK3R4
ZBTB5
NOMO3
PIK3C3
CSNK1G3
NFIC
TCIRG1
CNNM2
SYNJ1
ETV4
NCAPH2
IL6ST
NID1
C8ORF13
GINS4
ECHDC3
GDF5
MIER2
WDR91
ZNF772
RCBTB1
TTC16
HOOK3
FER
CDK8
BRD1
TUBA4A
KIAA0241
ZNF341
GP1BA
LOC90835
SNRPD3
TP53BP2
ZNF187
MAZ
CYFIP1
LOC57228
REV3L
LRIG3
IFT140
PRKAR1B
COG7
FADS3
GLB1
JUP
UBQLN3
HOXB1
DNAJC11
THG1L
SLC19A1
GK
CINP
MSR1

## Sheet: hMSC-TERT & hASSC
Common elements in "hMSC-TERT" and "hASSC":
LYPD6						No significant pathway enrichment
FASTKD1
C8ORF34
KIAA1598
C11ORF87
LOC130576
ACTC1
WISP1
CD74
ZNF93
DLX1
PAIP1
GAS2L1
BUB1B
SHROOM2
SPIN1
C14ORF37
C6ORF188
UNG
DGKA
ERBB2
ZFP112
STAC
C20ORF132
SFXN5
ANKRD32
SLC25A24
PTPN5
ZFYVE27
DHTKD1
TRAF3IP1
DUS1L
CGI-96
ATG10
ENTPD7
TESK2
LOC81691
CYTH1
CD1C
DKK2
SCG2
HAPLN1
INPP5F
MGST1
LEO1
MURC
IQCC
ECE2

## Sheet: hMSC-TERT & hATSC
Common elements in "hMSC-TERT" and "hATSC":						Category	Term	Count	%	PValue	Genes	List Total	Pop Hits	Pop Total	Fold Enrichment	Bonferroni	Benjamini	FDR
FAM91A1						KEGG_PATHWAY	hsa04350:TGF-beta signaling pathway	5	0.423729	0.00176792	BMP4, ID1, SMAD7, ZFYVE16, RBL1	32	87	5085	9.13254	0.110224	0.110224	1.79292
CXORF38						KEGG_PATHWAY	hsa05217:Basal cell carcinoma	3	0.254237	0.0437298	BMP4, FZD8, FZD1	32	55	5085	8.66761	0.947722	0.771355	36.6934
FRS3						KEGG_PATHWAY	hsa05200:Pathways in cancer	6	0.508475	0.0460811	BMP4, FZD8, MAX, HRAS, FZD1, RARB	32	328	5085	2.90682	0.955562	0.645797	38.267
SH3RF2
SMAD7
PTGER2
LRFN5
ESM1
SLC2A5
ADC
ANKRD37
NAP1L3
ITGA10
TMEFF2
PDLIM3
TEK
TM4SF4
KYNU
BMP4
RBPJ
ID1
RARB
MLH3
EBAG9
MAX
AMZ2
N4BP2L1
ARL5B
CCDC66
CLK4
SMC6
STARD8
CDC7
TMEM48
RCL1
PDIK1L
C18ORF19
WDFY2
TMEM20
TFDP2
FZD1
ZSCAN16
FAM24B
SLFN12
GULP1
LOC440157
HERC5
RAD51L1
PTHLH
IFT88
BRE
TRIM69
KLHL2
CREBZF
PEX1
C1ORF51
SUSD2
GPATCH4
DCTN3
NR3C1
FASTKD3
C10ORF11
FZD8
HRAS
MCPH1
ELK3
SPATA2
UBR1
DOK5
NUDCD2
AKAP10
TIGD7
PINX1
AGPAT6
DNAI2
MPI
DDX28
HSPA4L
CD300LG
MGC35361
LSM5
GM2A
BPNT1
CCDC131
SCYL1BP1
ITPR2
ZNF350
ZBTB41
ZFPM2
H2AFV
MTHFD2L
ZBTB25
NSUN3
SRFBP1
PPM2C
ANKRD6
HIPK3
C3
RBL1
GABRE
CYP27C1
PIBF1
TTC30A
COG3
C22ORF39
CCNO
PDLIM4
ABCG1
CRTC2
USP26
DDHD2
C7ORF54
TIMM17A
UBE1C
CD3EAP
OSBPL11
BAT4
IER2
ZFYVE16
EEA1
TMEM186
DBR1
LRP12
LOC728758
SLC35E4

## Sheet: all but hATSC
Common elements in "hMSC-TERT", "hNSSC" and "hASSC":						Category	Term	Count	%	PValue	Genes	List Total	Pop Hits	Pop Total	Fold Enrichment	Bonferroni	Benjamini	FDR
ACTG2						KEGG_PATHWAY	hsa03030:DNA replication	4	0.271555	0.00426791	POLE, POLA1, MCM2, RNASEH2A	48	36	5085	11.7708	0.310717	0.310717	4.51725
PRSS12						KEGG_PATHWAY	hsa00512:O-Glycan biosynthesis	3	0.203666	0.0308643	ST3GAL1, GALNT10, GALNT5	48	30	5085	10.5938	0.934618	0.744301	28.7393
CNN1						KEGG_PATHWAY	hsa05200:Pathways in cancer	7	0.475221	0.0793979	FGF5, PIK3CD, NKX3-1, KIT, GLI2, ITGB1, WNT2B	48	328	5085	2.26086	0.999251	0.9092	59.1018
PSG9
MLPH
CDC42EP3
INPP4B
DHRS4L2
LYN
TUBB2B
EDNRA
EFNB2
PIK3CD
NLGN4Y
RBP1
KRT19
MGC72080
NARG1
IVD
NPHP3
NR2F1
FAM46B
FBXL6
FAM113B
MCM2
IGF2BP3
DOCK2
C4ORF30
POLA1
GGH
SFXN1
RNASEH2A
ELP4
MICAL2
KCTD15
BRSK1
FOXQ1
CDCA7L
ANLN
HMGB3
KIF20A
TRIP13
RASSF7
CCNB2
GALNT5
NOX4
CENPF
ANGPT1
PPAPDC1A
CCNA2
COL7A1
POSTN
CH25H
IL15
HOXA10
SVIL
JPH2
PICALM
MATN2
BAALC
PH-4
TGM2
FGF5
USP33
LSS
GIYD1
KRT80
NCBP2
DCLK2
SLC26A6
NRP2
HAS2
LSR
MDK
PNKD
GMPPB
C19ORF48
GRK6
PKP4
RBM3
GALNT10
SMARCD1
ZMYM3
HAGHL
ITGB1
ARSD
TRIM7
MFAP2
RGN
FBLIM1
EFNB3
PLCXD1
ITGA4
ZNF512B
SLC25A10
POLE
C1ORF159
STK11IP
ATPAF2
POLR3D
SP5
NKX3-1
CBLN2
SGPL1
AGL
WNT2B
HYAL2
GEFT
RGS11
ATP8B1
ECSIT
PLEKHG2
ZNF775
OR7E156P
KIFC2
TEAD4
WHDC1
ST3GAL1
CCRN4L
C9ORF125
LONRF1
DIS3L2
GBGT1
PLEKHJ1
HSD17B14
KIT
GLI2
TGIF2
LMOD1
FAM101B
PRPF6
COMTD1
CARD11
COTL1
IFT172
DOPEY1
SFXN3
EPPB9
HN1L
C13ORF1
UNC45A
CAMKK2
PIB5PA
DOCK6
MVK
MEIS3
GSR
PANK3
UNC13B
CCDC22
C9ORF75
PHF16

## Sheet: Common in all
Common elements in "hMSC-TERT", "hNSSC", "hASSC" and "hATSC":
MFAP4							Too many genes to identify pathway enrichment
ITM2C
PTGIS
C1ORF225
MOXD1
CTSK
NOV
SGK
FBN2
LOC100008589
SHRM
FBLN5
OAF
ENPP2
SLIT3
LITAF
EGR1
TCEA3
TGFBR3
MYH10
SEMA5A
HIST2H2AA3
GPR124
OXTR
COX7A1
NR2F2
IGFBP5
FAM176B
C10ORF116
RPL14
KIAA1199
HIST1H1C
DUSP5
SLC2A3
RAB3IL1
IFIT2
ADCY3
RECK
SFRP1
SNHG5
SCRN1
TSPAN9
SASH1
2011-03-06
CD248
SVEP1
STOM
PCYOX1
CHCHD10
SLC25A23
RDH10
ALDOC
ST6GALNAC6
RCAN2
LMCD1
PTGS2
KLF4
PPP1R3C
MAP1A
CYBA
PCDH18
ABCC4
EHD2
VGLL3
CDC42EP2
HIST1H2BK
ZSCAN18
WFS1
CRABP2
CYLN2
40795
LAMA4
QPRT
SLIT2
ECGF1
SH3PXD2A
HIST2H2AC
ZCCHC24
S100A3
TNS3
NXN
C1QTNF5
NPAL3
MGST2
FLNC
CAPN5
C10ORF58
WASF3
MRC2
MX1
CDC42EP4
UST
CDC42EP5
PIP5K1C
KANK2
PLAC9
SPATA18
MRPS6
CENTD3
AKR1C2
ASS1
HUWE1
GSTM2
DYNC1H1
LOXL4
GRK5
SLC2A8
RAB3B
40606
DAPP1
ANGPTL2
HMGCR
FASN
CBX6
C14ORF4
ADFP
ADCY9
CYB5R1
TNFRSF14
LDLR
GPC1
LAMA5
DHCR7
NGF
HMGCS1
40797
ABCA1
MRGPRF
VAT1
TNFRSF11B
STC1
ADM
VPS18
TSHZ1
CDK6
FNBP1
MCCC1
DHCR24
MMP11
NFIL3
SERP2
NDST1
TTC39C
EXT1
DRAM
RND3
C20ORF100
C10ORF54
IGFBP4
TBX2
FOXF2
CTSB
EIF2C2
CCND1
DDAH1
JAZF1
XPC
GBF1
MYL9
LAMB2
CD81
PDGFRB
CYBRD1
TPRG1L
MAPK3
ZDHHC3
TMEM184B
FKBP9L
CFLAR
TBC1D17
RYBP
EHD1
TOB1
MAMLD1
KIAA0427
PDGFRA
PGRMC1
IFITM3
HSPB2
DUSP14
PERP
LPP
ARHGEF3
LY6E
SLC2A6
IFIT1
NSDHL
ANPEP
EPHB4
COL6A1
FCGRT
TSC22D2
GDF15
SLC9A1
RNF150
FTHL11
GYPC
GALM
RXRA
KCTD10
SC5DL
SAR1A
TIMP1
POLR2A
DUSP1
GCN1L1
CITED2
SQLE
SERGEF
PLEKHA4
EPAS1
MKX
ARID5B
GPD1L
SAP18
GGA2
PPP1R10
ATXN1
PACS1
SLC24A6
NTF3
PYGB
TNKS1BP1
FDFT1
SGSH
TXNIP
PQLC3
AVPI1
EXTL3
FAM14A
PHF15
PAPSS2
NAV1
STARD10
LOC492311
INF2
PPM1F
LRP1
SMAD3
RARRES2
PIAS4
PID1
NOMO1
PRDM8
PTP4A2
RAB40B
TRIB3
PRICKLE2
P76
PRKCA
IGF2R
DCI
CARHSP1
SLC7A7
ATP6V0A1
ATP1A1
STK40
ITGA2
SNTB2
ASXL2
SIX4
PTGFRN
DCUN1D3
CEBPD
TMEM205
SH3RF1
TSPAN5
DPYSL2
ZEB2
ZNFX1
RPL23
DEXI
TMBIM1
THY1
TBL1X
GDE1
RAB8B
C5ORF41
FER1L3
ANKRD57
PTPRF
ISG20L1
BLCAP
TWIST1
DAB2
ZDHHC1
ZHX2
FTHL3P
DENND4C
CLCN7
LOC642947
GATAD2B
CLIP3
LIPA
LMNA
COBLL1
CAMK2N1
RPS20
ZFP36
CSRP1
SACS
LAYN
APCDD1L
MGAT1
C5ORF5
PLAT
CHST7
LRRC8D
CHES1
OSBPL5
LPPR2
C8ORF55
RHOD
TMEM120A
TUBB2A
NTN4
PLSCR4
SQSTM1
GNG11
RAB9A
CRYAB
HELZ
PIK4CA
CXCL12
HADHA
CHPF
BNIP3L
FLJ46309
PEA15
SERPINF1
PDCD4
APH1B
MOCOS
CCDC109A
TMEM97
RPL7
LOC90586
SNX33
EPHX1
C1ORF85
ZFAND3
DMC1
C12ORF23
FADS1
JMJD1B
ANTXR2
MAPK13
SSPN
C20ORF177
SDC4
ISG15
C20ORF27
PTPN13
FTHL12
SMCR7L
HOXD12
GBE1
TKT
LIMS2
RNASET2
NT5DC2
TIMP2
ARHGAP21
NELF
ZDHHC5
UPF1
CMBL
ME1
DTWD2
TMEM119
STIM1
PNPT1
SELM
TOLLIP
DHRS7
BRD3
FYCO1
LOX
SLC2A12
SLC35E1
TMEM47
TBC1D2B
SLC25A1
CPSF2
C3ORF39
MFSD10
ARL6IP5
TXLNA
TNPO3
NTAN1
COPG2
MFSD11
CTDSPL
KIAA1751
TMEM50B
TRAK1
TMEM115
C18ORF10
APP
IL18
RABGAP1
KIAA1715
CSTB
PTDSS1
SGCE
STAT1
SEC61A1
TRIP10
STAT5A
TPD52L2
VAMP4
PALLD
C16ORF45
RPL31
RAB11FIP2
AOX1
C8ORF37
EMP3
RPS28
ZNF689
ARNT2
ACYP2
EIF5A
PPP2R5A
WIPI1
C11ORF68
WASF2
UNC93B1
GCAT
NUPR1
FTL
LOC285074
PDIA5
PYGL
CPD
TMEM8
C12ORF62
PACSIN3
C7ORF41
PHPT1
SH2D4A
STAT2
ARL1
DNLZ
PJA2
GOLPH4
TRAPPC5
HIPK2
IGFBP3
ZBTB4
RPL7L1
TMEM216
C21ORF24
PTGES
ZFP106
PIK3R2
SLC38A6
WDR41
N4BP2
CLPTM1
PTK7
RPS6KB2
RNF24
TRIM2
ATXN2
DUSP3
FMN2
UBE4B
EIF3A
FAM168B
ZFP36L1
RPL37A
TCTA
C3ORF54
SUSD1
GSTP1
FAM65A
HIST3H2A
C3ORF59
CCDC97
MBOAT7
ZNF622
ID2
FNDC4
CAPN2
B3GALT6
CAV1
SESN1
GPR137B
ARMCX1
SBDS
C3ORF14
MAPRE2
PFKM
SLC4A2
RRAGC
TIAF1
FAM46A
ROCK2
SPNS1
LRRC32
CD99
HLA-F
SEC16A
NMT1
EIF2S2
CD99L2
MTF1
TWSG1
C20ORF149
PPP1R7
CAPN1
MICB
PCBD1
CCBE1
PRRT3
FAM162A
MGMT
MAP3K6
TP53INP2
CDC34
TNRC15
CNTN3
HIF1AN
C9ORF80
STAT3
GLUD1
CPT1C
PLEKHF1
HDHD1A
SH3GL1
PNPLA2
PLEKHM1
C5ORF32
POLR2L
MED29
TMEM171
F2R
RETSAT
C11ORF67
TSPO
AKR1D1
VCPIP1
ATP6V0D1
RALA
GNB2L1
XPO6
MTRF1L
CYB5R3
STK3
ZYG11B
DPP7
C5ORF28
HNRPC
CCDC102A
ATP6AP1
SLC25A22
CDKN2AIPNL
GRN
USP49
CIC
PAQR7
IL10
TXN
MIB2
SHCBP1
PRDX6
ATP6V0E1
HABP4
MSX1
MAP1LC3B
FRAP1
TNS1
P8
CCDC106
USP14
MCOLN1
TSC22D4
DUXAP3
RHOBTB3
ORC6L
NUFIP2
CSNK1G2
LOC401019
NACAP1
IFITM2
PIGV
BIN1
TBC1D9B
RPS6
GBA
ZNF430
CALR
TTPAL
LOC649946
TUBGCP2
ETS1
ZHX3
FKBP10
HS1BP3
SARS
BLVRA
ECH1
RPL21
LPCAT1
PABPC4
PTRF
LOC407835
PAPD5
CCDC23
PLOD1
CHURC1
LUM
RPL32
TCF25
FANCE
RHBDF1
IER5
HSD3B7
ILVBL
MXD4
PFDN5
SND1
GPNMB
RPS4X
IPO13
SYS1
FAM100A
FAM38A
EEF2
HLA-E
NT5C2
TMSB10
DLG4
SPIRE1
FEM1C
HSPB7
RAPGEF6
WNT5A
RAB22A
S100A6
VASN
RPL13L
C2ORF18
CRISPLD2
SH3BGRL3
FAM109B
QARS
FJX1
SCYL1
ROR1
MKL1
LPCAT3
LAMP1
SLC12A4
CCDC92
JAM3
MOBKL2A
SEC31A
FAM103A1
UROS
BCL2L2
CDC25B
TRAK2
FAM115A
ATP6V1E1
RPS14
SCAP
EIF2S1
MPZL1
NME4
MSRA
EID2B
AP1S1
ATP13A1
HSPA1A
IDUA
BRP44
SLC12A9
NENF
TYRO3
SYAP1
C11ORF2
ALPP
RNF167
MRPS24
PTPN11
BSCL2
EDN1
SCD
BAT2
ZNF652
GCC1
ZDHHC8
C22ORF25
YBX1
FAHD2B
PLA2G15
IPO8
FAM119A
NUBPL
ZNF444
SPRYD3
MFN2
IQGAP1
C8ORF45
TST
RPLP1
ERO1L
PIK3IP1
DGCR2
TPP1
POR
MAF1
PDIA3P
MSH3
C19ORF31
WTIP
ATP1B3
CUEDC1
SUPT5H
RPS12
HSDL2
TTYH3
HAX1
SFRS15
FLRT2
TBL2
OGFR
VAMP2
PDXK
FOXO4
LOC653314
FAM20B
DOCK11
SSU72
MFSD5
ELOF1
TMED1
NLRP8
ANTXR1
MYO1D
RRAS
RNH1
RPS3A
TSSC4
BDKRB1
MYL5
FLJ44124
TMEM150
CALM3
PPP1R15A
ZYX
RILPL2
CCDC71
IGFBP6
ZFAND2A
DNAJC13
RNASEH1
UBA52
ATP2A2
NRBP1
MKLN1
TFPT
CDIPT
ACTG1
IQSEC1
NBPF20
ARL2
RNF40
PEX5
RABAC1
ARHGAP10
DUSP19
MAPRE3
TEX261
CDC42BPB
GLTSCR2
NUDT16L1
DLST
NDUFB10
VPS39
ANXA5
RPS19
C9ORF86
CNOT3
ZBTB45
ADAMTS1
PSMC5
NUP214
PNO1
AK1
POLR3B
NKIRAS1
NAG18
TMEM98
KIAA1267
LTBR
TCEB2
MICAL1
GABARAP
TMEM45A
WDFY1
FBXW5
C4ORF8
TSPAN31
FHOD1
EIF4EBP2
TMEM175
ERF
UCRC
CHST12
GARS
ANO10
GPR108
LPIN1
LAMB1
EIF2AK4
NMRAL1
CORO1B
SLC16A12
MAP1S
LOC729603
GALNT4
COL1A1
RPS6KA4
GSTO1
RIPK1
UBXN6
ISG20L2
EXOC2
TBC1D20
PGCP
MNT
RPL26
CABC1
ASAP3
RPS13
INPP5A
HIST1H2BJ
RPS27
RPL5
SLC35D2
GLI3
MGRN1
LAMC1
TMEM41A
NRD1
GTF2F1
NEXN
HERC1
QDPR
PIAS1
RRAS2
RBM42
RPL18A
KIAA0922
ARHGEF2
RPS21
RPL27
RDBP
ACAD11
LASP1
SSBP4
SETDB2
TRIP6
SMYD3
PGLS
DCPS
RPL4
RAB13
TMEM43
PPRC1
GNPDA1
LGALS1
COX4I1
PBX3
LOC493869
FIBP
ATF5
BCAP31
C1S
FAM134A
LRP3
C1ORF176
UBE2D4
FZD4
SHISA5
C20ORF43
HADHB
WDR68
NARS
SRA1
NFKB1
FGD1
TEX264
C12ORF5
C4ORF34
NARFL
MOV10
UBR4
PITX1
ARHGAP1
TMEM185A
MRPS16
CALHM2
PPM1D
GATAD2A
NDUFS7
RC3H2
GPX4
MRPS18A
DDX24
IPO11
ANG
TM9SF3
SPR
FBXL2
BLVRB
SNTA1
AP1G1
C21ORF2
MGC16703
UBAC2
AP1S2
POLDIP2
ICMT
CCDC28B
RAD21
SMUG1
ATG2A
CDV3
FAT
INPP1
ZNHIT1
FTHL7
VIM
PHB
CSDA
RPS2
AGPAT2
ZFYVE21
CYB5R2
C16ORF72
TOMM7
NME6
TLN2
HTATIP2
ANKRD33
RPS16
LRRC15
NBPF10
N4BP1
TXNDC9
MVP
S100A11
ASCC2
FAM62A
HSCB
FAM104A
CHD8
C14ORF85
RPL11
KIF1C
CKAP4
LOC644615
C11ORF41
STK38
CXORF12
CTSA
PDCD7
PNPLA6
HNRNPUL2
RAB7A
RPS15A
STYXL1
ZNF313
C2ORF34
SMARCD2
EIF3B
WSB2
REXO4
WBSCR22
RPL12
RPL23A
MAN1B1
DAPK3
CCNK
C20ORF29
HDGF2
CORO1C
MYO9A
RPL19
FHL1
SLC2A1
OSBP
ELOVL1
RPL18
ZNF786
ISOC2
RAB11FIP3
RPS5
PSMD8
CNTNAP1
ZNF524
DDX51
RPL3
EVI5L
TMED3
MYO5A
FGF2
RPL7A
SLC30A7
NADSYN1
HSPB1
RBMS2
THBS3
EBP
COPZ2
RNASEL
GTF3C1
CCND3
LASS2
EIF4B
LOC399900
EIF3F
ATP6V0C
PRRG1
RPS27A
RPS17
GLG1
SBDSP
NUDT18
ZFR
PPIA
SELENBP1
CSPG4
ZZEF1
SNX27
KIAA0999
C12ORF43
ZNF358
CLUAP1
CALU
EP300
FLJ20254
TRAPPC2L
TTC38
MANBA
IGF2BP2
DOCK1
CHMP2A
MAN2B2
BCAR1
RPL28
LOC388524
POLRMT
C1ORF66
LOC91561
ASCC1
FLII
NDUFB11
C19ORF70
U2AF1L2
RHBDD1
RAB35
KPNA6
MEF2D
C3ORF10
CST3
NLGN1
GOLGA2
PHGDH
LYSMD4
CLEC16A
G6PC3
GPR137
LEPROT
SERPINE2
CHP
DDAH2
VTI1B
RPLP2
RPL9
C19ORF24
MEPCE
VCP
IMPA2
PTMS
NISCH
MEIS3P1
LY96
C14ORF151
TRAFD1
TXNL1
MGC70857
TAX1BP3
ARAF
UBB
FRAG1
MTHFD1L
BOK
EIF2AK2
ZNF69
PTN
BCKDK
IFNAR1
SLC39A1
RPL38
CASC3
PERLD1
FLNA
ELL
MGC71993
WDR26
ANO6
NFE2L1
HDAC1
IRS1
PSMB10
DCN
FAM127A
TXNRD2
ZFP36L2
VKORC1
PLAGL2
RPS25
NTHL1
TCFL5
DYNLRB1
DET1
BFAR
TP53I13
EEF1A1
FAU
HSD17B12
RPL24
GNS
LARP5
TSPYL1
LMF2
LOC205251
HIGD2A
PRRX2
SYDE1
DNAJC25
TRIM25
GPR176
TRRAP
SEC22B
SLC25A11
DOLK
PEPD
GLT25D1
OXA1L
MED16
ZNF324
ZNF577
PHCA
CANX
PHF23
SRPRB
PRDX1
C1R
MEMO1
PPP2R2A
EP400
SSR4
RPL10A
UBE4A
CRK
NRSN2
NPEPPS
TNFSF12
CLN5
TEF
PRR13
LGTN
RAB5C
EPRS
CEBPB
PPAPDC1B
ELP3
PITPNM1
SHMT2
WDR55
CNBP
AKR7A2
HIST1H2AC
SGTA
PDSS2
SGCB
MPPE1
C14ORF173
RHOQ
RPS15
SLC25A44
C7ORF26
URG4
RPL36AL
DDIT3
CRKL
ALDH9A1
PIGQ
B2M
FVT1
JOSD2
TRIP12
RAB5B
MRPS2
WEE1
NAGLU
RAD23A
RPS4Y2
PARVA
MYST3
ZNF426
ATP5L
SUCLG2
HCG2P7
PBX2
CTSL1
RNF10
FBXO31
RPS23
PROSC
DHRS7B
C2ORF42
ZNF581
ACTB
HSPA1B
GRINA
TIMP3
COQ10B
SCO2
RPS11
GOT2
PFKFB3
OAZ1
MSN
TRAM1
RNF170
CCT5
DPYD
ABHD4
CLASP1
TSEN34
CTSZ
PGRMC2
RPS10
LTA4H
FEM1A
C12ORF44
TMEM189
ETF1
ZNF271
RN7SL1
TMEM9B
LMAN2
ARID3A
NRP1
KIAA0196
PTCD1
ATP6V1F
SQRDL
RPL27A
C6ORF89
C20ORF4
ARF5
RXRB
GNA11
SEPHS2
RPN1
HMGCL
MCTS1
SMPD1
SPTAN1
TMED9
GLTP
HCFC1
SLC35C1
TPT1
TRIM8
ABHD14A
RAB1B
C14ORF2
EIF3EIP
TIPARP
ZNF800
C8ORF33
KCTD9
PMM1
DHX37
TRIM47
SETD8
EIF4A3
KIAA0152
NHP2L1
SLC25A38
SF3A3
RABL4
RPL35
TOMM34
RABEPK
THBS1
MYLIP
NDRG3
SRPX
CENPB
GRSF1
COX6A1
INTS5
MAK16
STX12
MCM3AP
ATP1B1
UQCRQ
NEU1
NR1H2
EXDL2
CNKSR3
SWAP70
GYS1
ARHGEF12
C19ORF56
FASTK
FZD2
SNAI2
ZFYVE26
USP7
MRPL37
LRP10
RAB7L1
OBFC2B
SERPINH1
RILPL1
TMEM219
ERCC5
OLFML3
XPNPEP3
SCNM1
PPP1R2
C19ORF53
EIF3G
RARRES3
WARS
DDEF1
SPRY2
C9ORF95
SLC25A42
EEF1G
CD63
MKI67IP
DCAKD
LOC113386
TBCC
VPS26A
ZMPSTE24
SH3D19
ZDHHC7
MYL6
C9ORF10OS
CUTL1
TFRC
TMED4
LYRM1
LRPAP1
MAGT1
MKRN2
RNF113A
MRPL28
MN1
PCBP2
KRTCAP2
FAM50A
POMZP3
C7ORF36
CARM1
ITFG3
ATPAF1
ZBTB24
REXO2
POLR2C
OLFML1
NPC2
UBE2M
TH1L
LYRM4
PSAP
KIAA2013
NACA
RPS9
TMBIM6
LRRFIP1
PRKCDBP
NME3
GUK1
KIAA0494
NDUFA11
KDELR3
UFC1
PPP2R5E
GAPDH
ZNF500
GABARAPL1
PEF1
TMEM126B
LACTB2
ACO1
RAB3GAP1
TMEM134
YIF1A
CYB5D2
DCP1A
TMEM99
RPL22
PSMB7
GPN2
VAMP3
YY1AP1
SEPX1
GDI2
ABCF1
NDUFA1
SNX17
FAM53C
STRN3
UBFD1
FLOT2
EIF3H
FERMT2
DPY19L4
DEGS1
BRP44L
KHSRP
UBQLN2
C3ORF64
AARS
RPP21
SLC2A10
JUND
CHPT1
STX6
LSMD1
GLTSCR1
ZBTB20
TRPM4
POMT2
UBAP1
EXOSC7
EXOC3
SF3B2
ANKRD54
FLJ41423
GOLGA3
DHRS4
ARPC1B
C1ORF86
RPN2
SLC35A4
C15ORF17
ANKRD13A
TRIM28
SLC20A1
GMEB2
UBE2Q1
BTBD12
OS9
C17ORF63
TEX10
FBN1
KLHDC8B
PRPF31
RHOC
WDR82
UBTD1
OPTN
TUBB6
DCTN5
BTD
NDUFS3
EID1
EIF2B5
SPEN
RPL30
LRFN3
EIF3M
PTDSS2
PHACTR2
MAPKAPK3
KIAA1797
TMCO1
IGBP1
CDC26
S100A10
C20ORF52
DOPEY2
PIGS
CBARA1
C1ORF181
CAPNS1
ST3GAL4
KIAA0859
SNAP29
RNF26
RALBP1
KPNA4
STOML2
XRCC2
HNRNPU
C1ORF50
ARHGEF10
HLA-H
RPL35A
YTHDF3
PSMB5
RPL13A
SLC38A2
PTEN
CCDC80
PARL
ATP5SL
MBTPS1
HERC2
LAPTM4A
RSBN1
C3ORF21
C19ORF66
CDK5
USO1
BRPF3
NGRN
SDCCAG1
ACO2
RPS7
ATP5D
SERINC1
EIF1B
HEXB
TSPAN17
SRGAP1
SCPEP1
DEDD2
C15ORF41
MPV17
IPO5
TRPC4AP
PARK7
TOR1B
NDUFA8
LASS5
C20ORF11
KCTD20
UROD
CAB39
HSPA5
ARF3
PPME1
PET112L
SERF2
C16ORF62
ZDHHC12
PRDX5
CNDP2
PRDM4
ISCU
UBE2J1
ZNF618
CACNB3
LRRC41
ERGIC3
ZNF142
TMEM116
BAT2D1
ATOX1
MRLC2
CYB5A
RPL39
MGEA5
FDX1L
AARSD1
EMD
NDUFV1
C19ORF22
NDUFB7
LOC26010
ENDOG
C4ORF14
PQLC1
EFR3A
MTIF3
RPS3
TCF3
HSBP1
UQCRC2
SLC5A6
LHPP
SPTLC1
MFGE8
PAK1
COL1A2
CCNI
PRKAG1
GNL1
PPP3R1
WDR13
PRR14
ARMC6
FLJ20489
SNX19
TLK1
ATP5EP2
SURF1
CRAMP1L
TNC
TTL
SEC62
ANKRD28
MGST3
SLC10A3
BBS1
SLC15A4
PHLDA3
ELOVL4
CDC37
ZNF773
SLC35B2
TERF2
ATP5H
PARN
NDUFA13
TAX1BP1
SLC11A2
TMEM136
ALDH18A1
SUMF1
GNL3L
NT5C3
TRAP1
COX6B1
PLXNA1
MCL1
EI24
PURA
ZNF394
VPS37A
IRAK2
NOSIP
KDELR1
RAB11FIP5
CREB3L2
PIGM
ICAM3
UBAP2L
MRPL34
DYNC1LI2
GLCE
RARS2
UBL5
PTGES2
AURKAIP1
CXORF26
STUB1
FAM152B
ARL8B
LMOD3
CREB1
C17ORF45
PARP4
GPX7
ABHD8
COX7B
PELP1
C6ORF153
TIMM44
GSTK1
THBS2
CIAO1
DAGLB
C6ORF65
PCOLCE
RNPEP
C2ORF29
ACVR2A
PLOD3
PLEKHA1
COPS4
TRIM26
AADACL1
CHCHD6
MIDN
C14ORF153
GLIPR2
GFPT1
ACOX2
ARMC7
EDEM1
DSCR3
C20ORF24
LSM10
KLF6
FLJ10986
EPN1
YEATS2
REEP5
SEPW1
GAK
LMBRD1
COX5B
SAMD9
CSNK2A2
RAP2C
PRPF8
ALKBH5
SMARCA4
C21ORF33
WDR25
EML3
CTSF
CHD4
MRPL41
PVRL3
SHARPIN
SIDT2
LEPREL2
YIPF1
TUFM
GPSM2
C10ORF97
COPE
CD151
PRKCSH
RPS24
CTNNBL1
IARS2
PFN1
BCL9L
PABPC1
ADCK2
BLOC1S1
AP1M1
MDH2
TTC17
FAM152A
C2ORF7
C19ORF43
YIPF3
SNX3
GORASP1
NDFIP2
ECD
GNA12
SAMM50
OCEL1
ARHGEF18
C6ORF47
CTDSP2
C8ORF41
LLGL1
HYPK
ZCCHC14
UQCRH
WRB
ACAA1
CLPP
C7ORF59
CHMP1A
POP4
BGN
ZNF330
C20ORF108
PSME4
NECAP2
SEC24D
EMILIN1
KIAA0240
SNF8
MYL6B
C1ORF128
TRIM44
DYRK4
C11ORF54
TACC1
LAGE3
ZNF828
ANAPC13
SF3B5
TIMM22
IPO9
USP34
BRD2
EBF1
HSPA4
SYNJ2BP
RPL23AP7
CHIC2
NDUFB8
RHOG
EPS15
COG2
EEF2K
CLPTM1L
FH
MLL4
LOC285636
DAXX
M6PRBP1
TMEM140
PKM2
IRF9
NPR2
SEMA7A
APRT
PPP3CB
C1ORF166
FOXJ2
GORASP2
IRF3
SELK
TATDN1
DCTD
C11ORF1
PDCL3
GPR175
NR2F6
TP53RK
BAG3
ZFYVE20
PEBP1
MRPS28
SRM
INTS1
SRP14P1
RPL34
TMEM147
TNFRSF1A
RBM15
SMARCAL1
C14ORF108
RELA
BAZ1B
COASY
RPL17
C19ORF10
C9ORF114
RPL29
TPST1
NUAK1
EIF3E
TMEM166
PDIA4
GLA
KCTD21
ADRM1
KLHDC2
TULP3
PSMB3
FAF2
RPS19BP1
CCDC6
ATG7
NPLOC4
C1ORF122
SBF1
ACPL2
CHCHD8
CFDP1
LSM1
HBP1
C16ORF14
RPS4Y1
PTTG2
VPS26B
NMD3
SPATS2
GFM1
MLF2
ELF1
TMEM55B
CHD9
C7ORF28B
EIF3D
SAPS3
TCEAL3
SAE1
GSPT2
KCTD18
NCOA6
IFI16
TMEM17
SNRK
CNNM3
PWWP2B
UIMC1
CTNNA1
IL10RB
C12ORF10
SRP68
FLJ21986
FAM102B
C1ORF142
PAM
CBWD5
SEMA3E
CXXC1
C20ORF20
MTCH1
WWC3
CCDC56
RAB31
XAB2
TXNRD1
UBE2E2
HDAC3
EHBP1
MAP3K11
EDEM2
TUBA1B
CDC2L5
MAPKAP1
LOC339344
EIF3K
OCRL
PEX19
TIMM23
FAM116B
FARSA
EIF1
NAGPA
SUPV3L1
EIF4G3
VPS28
UBIAD1
RHOA
TM9SF4
MEA1
SETD1A
TGFB1I1
RPL8
FAM45A
CDC2L6
PRRC1
RARS
ARPC1A
GNB2
SF3B14
KIAA0256
DPAGT1
IKBKG
PITRM1
EIF2C1
SELO
IDH2
CIB1
NAG
KLHL21
STX10
SAT2
HSPA9
UBR2
GOLPH3L
NICN1
DDX19A
TMEM39A
DERL2
NUDT2
TMEM173
FBL
ZFPM1
CAND1
MMD
SURF4
MRPL45
FSCN1
FAM82A2
TATDN2
AP2M1
MRPL17
PTPRM
SPHK2
ZNF213
BMS1
ANAPC1
CAMSAP1L1
HDHD2
KIAA1191
COX6C
FAM63A
GNPTG
GRAMD3
TAF6L
DCTN2
PMPCA
C14ORF159
SLC44A2
NDEL1
ARL16
TM7SF3
MRPL48
[truncated: 4,534 more rows]
